# Supplementary material for: Single-shot diffraction data from the Mimivirus particle using an X-ray free-electron laser
Source: Sci Data. 2016 Aug 1;3:160060. doi: 10.1038/sdata.2016.60 (PMC4968188; doi:10.1038/sdata.2016.60)
Supplement: Supplementary file 1 [file sdata201660-isa1.zip]

Archive with 3 entries (3 files):
- i_Investigation.txt
- s_study_Ekeberg.txt
- a_assay_Ekeberg.txt
