# Supplementary material for: Single-shot diffraction data from the Mimivirus particle using an X-ray free-electron laser
Source: Sci Data. 2016 Aug 1;3:160060. doi: 10.1038/sdata.2016.60 (PMC4968188; doi:10.1038/sdata.2016.60)
Supplement: Supplementary file 1 [file sdata201660-isa1.zip › i_Investigation.txt]

# Investigation File generated for Scientific Data with Investigation File Authoring Tool version 0.1.0 on 07/07/2016 - This metadata file is CC0
ONTOLOGY SOURCE REFERENCE
Term Source Name	NCBITAXON	XCO	UO	OMIT	ERO	CHMO	MS
Term Source File	http://data.bioontology.org/ontologies/NCBITAXON	http://data.bioontology.org/ontologies/XCO	http://data.bioontology.org/ontologies/UO	http://data.bioontology.org/ontologies/OMIT	http://data.bioontology.org/ontologies/ERO	http://data.bioontology.org/ontologies/CHMO	http://data.bioontology.org/ontologies/MS
Term Source Version	2015AA	4.15	unknown	OBO 4.0-12122013-2338	2013-08-02	releases/2014-11-20	
Term Source Description	National Center for Biotechnology Information (NCBI) Organismal Classification	Experimental Conditions Ontology	Units of Measurement Ontology	Ontology for MicroRNA Target	Eagle-I Research Resource Ontology	Chemical Methods Ontology	Mass Spectrometry Ontology
INVESTIGATION
Investigation Identifier
Investigation Title
Investigation Description
Investigation Submission Date
Investigation Public Release Date
INVESTIGATION PUBLICATIONS
Investigation PubMed ID
Investigation Publication DOI
Investigation Publication Author List
Investigation Publication Title
Investigation Publication Status
Investigation Publication Status Term Accession Number
Investigation Publication Status Term Source REF
INVESTIGATION CONTACTS
Investigation Person Last Name
Investigation Person Mid Initials
Investigation Person First Name
Investigation Person Address
Investigation Person Phone
Investigation Person Fax
Investigation Person Email
Investigation Person Affiliation
Investigation Person Roles
Investigation Person Roles Term Accession Number
Investigation Person Roles Term Source REF
STUDY
Study Identifier	10.1038/sdata.2016.60
Study Title	Single-shot diffraction data from the Mimivirus particle using an X-ray free-electron laser
Study Submission Date	04/02/2016
Study Public Release Date	01/08/2016
Study Description	http://www.nature.com/articles/sdata201660#abstract
Study File Name	s_study_Ekeberg.txt
Comment[Subject Keywords]	//;///;///
Comment[Manuscript Licence]	CC BY-4.0
Comment[Experimental Metadata Licence]	CC0
Comment[Supplementary Information File Name]	
Comment[Supplementary Information File Type]	x-zip-compressed
Comment[Supplementary Information File URL]	http://www.nature.com/articles/sdata201660#supplementary-information
Comment[Data Repository]	Coherent X-ray Imaging Data Bank (CXIDB)
Comment[Data Record Accession]	doi:10.11577/1236752
Comment[Data Record URI]	http://dx.doi.org/10.11577/1236752
STUDY DESIGN DESCRIPTORS
Study Design Type	macromolecular structure generation objective
Study Design Type Term Accession Number	ERO:0100251
Study Design Type Term Source REF	ERO
STUDY PUBLICATIONS
Study PubMed ID	""
Study Publication DOI	doi:10.1103/PhysRevLett.114.098102
Study Publication Author List	""
Study Publication Title	""
Study Publication Status	published
Study Publication Status Term Accession Number	
Study Publication Status Term Source REF	
STUDY FACTORS
Study Factor Name
Study Factor Type
Study Factor Type Term Accession Number
Study Factor Type Term Source REF
STUDY ASSAYS
Study Assay Measurement Type	X-ray diffraction data
Study Assay Measurement Type Term Accession Number	CHMO:0000850
Study Assay Measurement Type Term Source REF	CHMO
Study Assay Technology Type	X-ray free electron laser
Study Assay Technology Type Term Accession Number	""
Study Assay Technology Type Term Source REF	""
Study Assay Technology Platform	""
Study Assay File Name	a_assay_Ekeberg.txt
STUDY PROTOCOLS
Study Protocol Name	Sample injection	X-ray free-electron laser	On-line data analysis
Study Protocol Type	sample preparation for assay	free electron laser	data transformation
Study Protocol Type Term Accession Number	OBI:0000073	MS:1000853	OBI:0200000
Study Protocol Type Term Source REF	ERO	MS	ERO
Study Protocol Description			
Study Protocol URI	""	""	""
Study Protocol Version			
Study Protocol Parameters Name	""	instrument; operating mode; beamline; experiment environment; wavelength; pulse duration; detector model; detector distance; sample delivery method; sample delivery device; sample temperature; sample environment; energy at interaction region; x-ray focus size	""
Study Protocol Parameters Name Term Accession Number	""	""	""
Study Protocol Parameters Name Term Source REF	""	""	""
Study Protocol Components Name	""	""	""
Study Protocol Components Type	""	""	""
Study Protocol Components Type Term Accession Number	""	""	""
Study Protocol Components Type Term Source REF	""	""	""
STUDY CONTACTS
Study Person Last Name	Ekeberg	Svenda	Seibert	Abergel	Maia	Seltzer	DePonte	Aquila	Andreasson	Iwan	Jönsson	Westphal	Odić	Andersson	Barty	Liang	Martin	Gumprecht	Fleckenstein	Bajt	Barthelmess	Coppola	Claverie	Loh	Bostedt	Bozek	Krzywinski	Messerschmidt	Bogan	Hampton	Sierra	Frank	Shoeman	Lomb	Foucar	Epp	Rolles	Rudenko	Hartmann	Hartmann	Kimmel	Holl	Weidenspointner	Rudek	Erk	Kassemeyer	Schlichting	Strüder	Ullrich	Schmidt	Krasniqi	Hauser	Reich	Soltau	Schorb	Hirsemann	Wunderer	Graafsma	Chapman	Hajdu
Study Person First Name	Tomas	Martin	M. Marvin	Chantal	Filipe R.N.C.	Virginie	Daniel P.	Andrew	Jakob	Bianca	Olof	Daniel	Duško	Inger	Anton	Meng	Andrew V.	Lars	Holger	Saša	Miriam	Nicola	Jean-Michel	N. Duane	Christoph	John D.	Jacek	Marc	Michael J.	Christina Y.	Raymond G.	Matthias	Robert L.	Lukas	Lutz	Sascha W.	Daniel	Artem	Robert	Andreas	Nils	Peter	Georg	Benedikt	Benjamin	Stephan	Ilme	Lothar	Joachim	Carlo	Faton	Günter	Christian	Heike	Sebastian	Helmut	Cornelia	Heinz	Henry	Janos
Study Person Mid Initials																																																												
Study Person Email	ekeberg@xray.bmc.uu.se	""	""	""	""	""	""	""	""	""	""	""	""	""	""	""	""	""	""	""	""	""	""	""	""	""	""	""	""	""	""	""	""	""	""	""	""	""	""	""	""	""	""	""	""	""	""	""	""	""	""	""	""	""	""	""	""	""	""	""
Study Person Phone																																																												
Study Person Fax																																																												
Study Person Address																																																												
Study Person Affiliation	Department of Cell and Molecular Biology, Laboratory of Molecular Biophysics, Uppsala University, Husargatan 3 (Box 596), SE-751 24 Uppsala, Sweden	Department of Cell and Molecular Biology, Laboratory of Molecular Biophysics, Uppsala University, Husargatan 3 (Box 596), SE-751 24 Uppsala, Sweden	Department of Cell and Molecular Biology, Laboratory of Molecular Biophysics, Uppsala University, Husargatan 3 (Box 596), SE-751 24 Uppsala, Sweden	Information Génomique et Structurale (UMR7256) CNRS & Aix-Marseille Université, Institut de Microbiologie de la Méditerranée (FR3479), Parc Scientifique de Luminy, Case 934, 13288 Marseille Cedex 9, France	Department of Cell and Molecular Biology, Laboratory of Molecular Biophysics, Uppsala University, Husargatan 3 (Box 596), SE-751 24 Uppsala, Sweden	Information Génomique et Structurale (UMR7256) CNRS & Aix-Marseille Université, Institut de Microbiologie de la Méditerranée (FR3479), Parc Scientifique de Luminy, Case 934, 13288 Marseille Cedex 9, France	Center for Free-Electron Laser Science, DESY, Notkestrasse 85, 22607 Hamburg, Germany	LCLS, SLAC National Accelerator Laboratory, 2575 Sand Hill Road, Menlo Park, California 94025, USA	Department of Cell and Molecular Biology, Laboratory of Molecular Biophysics, Uppsala University, Husargatan 3 (Box 596), SE-751 24 Uppsala, Sweden	Department of Cell and Molecular Biology, Laboratory of Molecular Biophysics, Uppsala University, Husargatan 3 (Box 596), SE-751 24 Uppsala, Sweden	Department of Cell and Molecular Biology, Laboratory of Molecular Biophysics, Uppsala University, Husargatan 3 (Box 596), SE-751 24 Uppsala, Sweden	Department of Cell and Molecular Biology, Laboratory of Molecular Biophysics, Uppsala University, Husargatan 3 (Box 596), SE-751 24 Uppsala, Sweden	Department of Cell and Molecular Biology, Laboratory of Molecular Biophysics, Uppsala University, Husargatan 3 (Box 596), SE-751 24 Uppsala, Sweden	Department of Cell and Molecular Biology, Laboratory of Molecular Biophysics, Uppsala University, Husargatan 3 (Box 596), SE-751 24 Uppsala, Sweden	Center for Free-Electron Laser Science, DESY, Notkestrasse 85, 22607 Hamburg, Germany	Center for Free-Electron Laser Science, DESY, Notkestrasse 85, 22607 Hamburg, Germany	Center for Free-Electron Laser Science, DESY, Notkestrasse 85, 22607 Hamburg, Germany	Center for Free-Electron Laser Science, DESY, Notkestrasse 85, 22607 Hamburg, Germany	Center for Free-Electron Laser Science, DESY, Notkestrasse 85, 22607 Hamburg, Germany	Photon Science, DESY, Notkestrasse 85, 22607 Hamburg, Germany	Photon Science, DESY, Notkestrasse 85, 22607 Hamburg, Germany	Center for Free-Electron Laser Science, DESY, Notkestrasse 85, 22607 Hamburg, Germany	Information Génomique et Structurale (UMR7256) CNRS & Aix-Marseille Université, Institut de Microbiologie de la Méditerranée (FR3479), Parc Scientifique de Luminy, Case 934, 13288 Marseille Cedex 9, France	Stanford PULSE Institute, SLAC National Accelerator Laboratory, 2575 Sand Hill Road, Menlo Park, California 94025, USA	LCLS, SLAC National Accelerator Laboratory, 2575 Sand Hill Road, Menlo Park, California 94025, USA	Synchrotron SOLEIL, L’orme des Merisiers roundabout of St Aubin, 91190 Saint Aubin, France	LCLS, SLAC National Accelerator Laboratory, 2575 Sand Hill Road, Menlo Park, California 94025, USA	LCLS, SLAC National Accelerator Laboratory, 2575 Sand Hill Road, Menlo Park, California 94025, USA	Stanford PULSE Institute, SLAC National Accelerator Laboratory, 2575 Sand Hill Road, Menlo Park, California 94025, USA	Stanford PULSE Institute, SLAC National Accelerator Laboratory, 2575 Sand Hill Road, Menlo Park, California 94025, USA	Stanford PULSE Institute, SLAC National Accelerator Laboratory, 2575 Sand Hill Road, Menlo Park, California 94025, USA	Lawrence Livermore National Laboratory, 7000 East Avenue, Mail Stop L-211, Livermore, California 94551, USA	Max-Planck-Institut für medizinische Forschung, Jahnstr. 29, 69120 Heidelberg, Germany	Max-Planck-Institut für medizinische Forschung, Jahnstr. 29, 69120 Heidelberg, Germany	Max-Planck-Institut für medizinische Forschung, Jahnstr. 29, 69120 Heidelberg, Germany	Max Planck Advanced Study Group, Center for Free Electron Laser Science, Notkestrasse 85, 22607 Hamburg, Germany	Max-Planck-Institut für medizinische Forschung, Jahnstr. 29, 69120 Heidelberg, Germany	Max Planck Advanced Study Group, Center for Free Electron Laser Science, Notkestrasse 85, 22607 Hamburg, Germany	PNSensor GmbH, Otto-Hahn-Ring 6, 81739 Munich, Germany	PNSensor GmbH, Otto-Hahn-Ring 6, 81739 Munich, Germany	Max-Planck-Institut Halbleiterlabor, Otto-Hahn-Ring 6, 81739 Munich, Germany	PNSensor GmbH, Otto-Hahn-Ring 6, 81739 Munich, Germany	Max-Planck-Institut Halbleiterlabor, Otto-Hahn-Ring 6, 81739 Munich, Germany	Max Planck Advanced Study Group, Center for Free Electron Laser Science, Notkestrasse 85, 22607 Hamburg, Germany	Max Planck Advanced Study Group, Center for Free Electron Laser Science, Notkestrasse 85, 22607 Hamburg, Germany	Max-Planck-Institut für medizinische Forschung, Jahnstr. 29, 69120 Heidelberg, Germany	Max-Planck-Institut für medizinische Forschung, Jahnstr. 29, 69120 Heidelberg, Germany	PNSensor GmbH, Otto-Hahn-Ring 6, 81739 Munich, Germany	Max Planck Advanced Study Group, Center for Free Electron Laser Science, Notkestrasse 85, 22607 Hamburg, Germany	Max Planck Advanced Study Group, Center for Free Electron Laser Science, Notkestrasse 85, 22607 Hamburg, Germany	Max-Planck-Institut für medizinische Forschung, Jahnstr. 29, 69120 Heidelberg, Germany	Max-Planck-Institut Halbleiterlabor, Otto-Hahn-Ring 6, 81739 Munich, Germany	PNSensor GmbH, Otto-Hahn-Ring 6, 81739 Munich, Germany	PNSensor GmbH, Otto-Hahn-Ring 6, 81739 Munich, Germany	Institut für Optik und Atomare Physik, Technische Universität Berlin, Hardenbergstrasse 36, 10623 Berlin, Germany	Photon Science, DESY, Notkestrasse 85, 22607 Hamburg, Germany	Photon Science, DESY, Notkestrasse 85, 22607 Hamburg, Germany	Photon Science, DESY, Notkestrasse 85, 22607 Hamburg, Germany	Center for Free-Electron Laser Science, DESY, Notkestrasse 85, 22607 Hamburg, Germany	Department of Cell and Molecular Biology, Laboratory of Molecular Biophysics, Uppsala University, Husargatan 3 (Box 596), SE-751 24 Uppsala, Sweden
Study Person Roles																																																												
Study Person Roles Term Accession Number																																																												
Study Person Roles Term Source REF																																																												
Comment[Study Person ORCID]				0000-0003-1875-4049																												0000-0002-5244-0791																											0000-0002-4655-1743	
Comment[Funder]																																																												
Comment[FundRef ID]																																																												
Comment[Funder Term Source REF]																																																												
Comment[Grant Identifier]																																																												
