# Supplementary material for: Single-shot diffraction data from the Mimivirus particle using an X-ray free-electron laser
Source: Sci Data. 2016 Aug 1;3:160060. doi: 10.1038/sdata.2016.60 (PMC4968188; doi:10.1038/sdata.2016.60)
Supplement: Supplementary file 1 [file sdata201660-isa1.zip › s_study_Ekeberg.txt]

Source Name	Material Type	Term Source REF	Term Accession Number	Characteristics[organism]	Term Source REF	Term Accession Number	Protocol REF	Comment[surrounding medium]	Sample Name
Source 1	Virus	NCBITAXON	NCBITaxon:10239	Acanthamoeba polyphaga mimivirus	NCBITAXON	NCBITaxon:212035	Sample injection	25 mM ammonium acetate	S1
detector background measurement	control condition	XCO	XCO:0000099				Sample injection	25 mM ammonium acetate	S2
