# Supplementary material for: Single-shot diffraction data from the Mimivirus particle using an X-ray free-electron laser
Source: Sci Data. 2016 Aug 1;3:160060. doi: 10.1038/sdata.2016.60 (PMC4968188; doi:10.1038/sdata.2016.60)
Supplement: Supplementary file 1 [file sdata201660-isa1.zip › a_assay_Ekeberg.txt]

Sample Name	Protocol REF	Parameter Value[instrument]	Parameter Value[operating mode]	Unit	Term Source REF	Term Accession Number	Parameter Value[beamline]	Parameter Value[experiment environment]	Parameter Value[wavelength]	Unit	Term Source REF	Term Accession Number	Parameter Value[pulse duration]	Unit	Term Source REF	Term Accession Number	Parameter Value[detector model]	Parameter Value[detector distance]	Unit	Term Source REF	Term Accession Number	Parameter Value[sample delivery method]	Parameter Value[sample delivery device]	Parameter Value[sample temperature]	Unit	Term Source REF	Term Accession Number	Parameter Value[sample environment]	Term Source REF	Term Accession Number	Parameter Value[energy at interaction region]	Unit	Term Source REF	Term Accession Number	Parameter Value[x-ray focus size]	Unit	Term Source REF	Term Accession Number	Assay Name	Raw Data File	Comment[Data Repository]	Comment[Data Record Accession]	Comment[Data Record URI]	Protocol REF	Derived Data File	Comment[Data Repository]	Comment[Data Record Accession]	Comment[Data Record URI]
S1	X-ray free-electron laser	Linac Coherent Light Source (LCLS)	Self-Amplified Spontaneous Emission				AMO	CAMP at AMO	1.03	nanometer	UO	UO:0000018	70	femtosecond			pnCCD	740	millimeter	UO	UO:0000016	Aerosol injection	Uppsala sample injector	0-25 degrees Celsius				vacuum	OMIT	OMIT:0015452	0.2	microJoule per pulse			10	square micrometer			run 0080	e41-r0080-s??-c??.xtc	Coherent X-ray Imaging Data Bank (CXIDB)	doi:10.11577/1236752	http://dx.doi.org/10.11577/1236752	On-line data analysis	cxidb-30.cxi	Coherent X-ray Imaging Data Bank (CXIDB)	doi:10.11577/1236752	http://dx.doi.org/10.11577/1236752
S1	X-ray free-electron laser	Linac Coherent Light Source (LCLS)	Self-Amplified Spontaneous Emission				AMO	CAMP at AMO	1.03	nanometer	UO	UO:0000018	70	femtosecond			pnCCD	740	millimeter	UO	UO:0000016	Aerosol injection	Uppsala sample injector	0-25 degrees Celsius				vacuum	OMIT	OMIT:0015452	0.2	microJoule per pulse			10	square micrometer			run 0081	e41-r0081-s??-c??.xtc	Coherent X-ray Imaging Data Bank (CXIDB)	doi:10.11577/1236752	http://dx.doi.org/10.11577/1236752	On-line data analysis	cxidb-30.cxi	Coherent X-ray Imaging Data Bank (CXIDB)	doi:10.11577/1236752	http://dx.doi.org/10.11577/1236752
S1	X-ray free-electron laser	Linac Coherent Light Source (LCLS)	Self-Amplified Spontaneous Emission				AMO	CAMP at AMO	1.03	nanometer	UO	UO:0000018	70	femtosecond			pnCCD	740	millimeter	UO	UO:0000016	Aerosol injection	Uppsala sample injector	0-25 degrees Celsius				vacuum	OMIT	OMIT:0015452	0.2	microJoule per pulse			10	square micrometer			run 0082	e41-r0082-s??-c??.xtc	Coherent X-ray Imaging Data Bank (CXIDB)	doi:10.11577/1236752	http://dx.doi.org/10.11577/1236752	On-line data analysis	cxidb-30.cxi	Coherent X-ray Imaging Data Bank (CXIDB)	doi:10.11577/1236752	http://dx.doi.org/10.11577/1236752
S1	X-ray free-electron laser	Linac Coherent Light Source (LCLS)	Self-Amplified Spontaneous Emission				AMO	CAMP at AMO	1.03	nanometer	UO	UO:0000018	70	femtosecond			pnCCD	740	millimeter	UO	UO:0000016	Aerosol injection	Uppsala sample injector	0-25 degrees Celsius				vacuum	OMIT	OMIT:0015452	0.2	microJoule per pulse			10	square micrometer			run 0084	e41-r0084-s??-c??.xtc	Coherent X-ray Imaging Data Bank (CXIDB)	doi:10.11577/1236752	http://dx.doi.org/10.11577/1236752	On-line data analysis	cxidb-30.cxi	Coherent X-ray Imaging Data Bank (CXIDB)	doi:10.11577/1236752	http://dx.doi.org/10.11577/1236752
S1	X-ray free-electron laser	Linac Coherent Light Source (LCLS)	Self-Amplified Spontaneous Emission				AMO	CAMP at AMO	1.03	nanometer	UO	UO:0000018	70	femtosecond			pnCCD	740	millimeter	UO	UO:0000016	Aerosol injection	Uppsala sample injector	0-25 degrees Celsius				vacuum	OMIT	OMIT:0015452	0.2	microJoule per pulse			10	square micrometer			run 0087	e41-r0087-s??-c??.xtc	Coherent X-ray Imaging Data Bank (CXIDB)	doi:10.11577/1236752	http://dx.doi.org/10.11577/1236752	On-line data analysis	cxidb-30.cxi	Coherent X-ray Imaging Data Bank (CXIDB)	doi:10.11577/1236752	http://dx.doi.org/10.11577/1236752
S1	X-ray free-electron laser	Linac Coherent Light Source (LCLS)	Self-Amplified Spontaneous Emission				AMO	CAMP at AMO	1.03	nanometer	UO	UO:0000018	70	femtosecond			pnCCD	740	millimeter	UO	UO:0000016	Aerosol injection	Uppsala sample injector	0-25 degrees Celsius				vacuum	OMIT	OMIT:0015452	0.2	microJoule per pulse			10	square micrometer			run 0090	e41-r0090-s??-c??.xtc	Coherent X-ray Imaging Data Bank (CXIDB)	doi:10.11577/1236752	http://dx.doi.org/10.11577/1236752	On-line data analysis	cxidb-30.cxi	Coherent X-ray Imaging Data Bank (CXIDB)	doi:10.11577/1236752	http://dx.doi.org/10.11577/1236752
S1	X-ray free-electron laser	Linac Coherent Light Source (LCLS)	Self-Amplified Spontaneous Emission				AMO	CAMP at AMO	1.03	nanometer	UO	UO:0000018	70	femtosecond			pnCCD	740	millimeter	UO	UO:0000016	Aerosol injection	Uppsala sample injector	0-25 degrees Celsius				vacuum	OMIT	OMIT:0015452	0.2	microJoule per pulse			10	square micrometer			run 0091	e41-r0091-s??-c??.xtc	Coherent X-ray Imaging Data Bank (CXIDB)	doi:10.11577/1236752	http://dx.doi.org/10.11577/1236752	On-line data analysis	cxidb-30.cxi	Coherent X-ray Imaging Data Bank (CXIDB)	doi:10.11577/1236752	http://dx.doi.org/10.11577/1236752
S1	X-ray free-electron laser	Linac Coherent Light Source (LCLS)	Self-Amplified Spontaneous Emission				AMO	CAMP at AMO	1.03	nanometer	UO	UO:0000018	70	femtosecond			pnCCD	740	millimeter	UO	UO:0000016	Aerosol injection	Uppsala sample injector	0-25 degrees Celsius				vacuum	OMIT	OMIT:0015452	0.2	microJoule per pulse			10	square micrometer			run 0092	e41-r0092-s??-c??.xtc	Coherent X-ray Imaging Data Bank (CXIDB)	doi:10.11577/1236752	http://dx.doi.org/10.11577/1236752	On-line data analysis	cxidb-30.cxi	Coherent X-ray Imaging Data Bank (CXIDB)	doi:10.11577/1236752	http://dx.doi.org/10.11577/1236752
S1	X-ray free-electron laser	Linac Coherent Light Source (LCLS)	Self-Amplified Spontaneous Emission				AMO	CAMP at AMO	1.03	nanometer	UO	UO:0000018	70	femtosecond			pnCCD	740	millimeter	UO	UO:0000016	Aerosol injection	Uppsala sample injector	0-25 degrees Celsius				vacuum	OMIT	OMIT:0015452	0.2	microJoule per pulse			10	square micrometer			run 0093	e41-r0093-s??-c??.xtc	Coherent X-ray Imaging Data Bank (CXIDB)	doi:10.11577/1236752	http://dx.doi.org/10.11577/1236752	On-line data analysis	cxidb-30.cxi	Coherent X-ray Imaging Data Bank (CXIDB)	doi:10.11577/1236752	http://dx.doi.org/10.11577/1236752
S1	X-ray free-electron laser	Linac Coherent Light Source (LCLS)	Self-Amplified Spontaneous Emission				AMO	CAMP at AMO	1.03	nanometer	UO	UO:0000018	70	femtosecond			pnCCD	740	millimeter	UO	UO:0000016	Aerosol injection	Uppsala sample injector	0-25 degrees Celsius				vacuum	OMIT	OMIT:0015452	0.2	microJoule per pulse			10	square micrometer			run 0094	e41-r0094-s??-c??.xtc	Coherent X-ray Imaging Data Bank (CXIDB)	doi:10.11577/1236752	http://dx.doi.org/10.11577/1236752	On-line data analysis	cxidb-30.cxi	Coherent X-ray Imaging Data Bank (CXIDB)	doi:10.11577/1236752	http://dx.doi.org/10.11577/1236752
S1	X-ray free-electron laser	Linac Coherent Light Source (LCLS)	Self-Amplified Spontaneous Emission				AMO	CAMP at AMO	1.03	nanometer	UO	UO:0000018	70	femtosecond			pnCCD	740	millimeter	UO	UO:0000016	Aerosol injection	Uppsala sample injector	0-25 degrees Celsius				vacuum	OMIT	OMIT:0015452	0.2	microJoule per pulse			10	square micrometer			run 0095	e41-r0095-s??-c??.xtc	Coherent X-ray Imaging Data Bank (CXIDB)	doi:10.11577/1236752	http://dx.doi.org/10.11577/1236752	On-line data analysis	cxidb-30.cxi	Coherent X-ray Imaging Data Bank (CXIDB)	doi:10.11577/1236752	http://dx.doi.org/10.11577/1236752
S1	X-ray free-electron laser	Linac Coherent Light Source (LCLS)	Self-Amplified Spontaneous Emission				AMO	CAMP at AMO	1.03	nanometer	UO	UO:0000018	70	femtosecond			pnCCD	740	millimeter	UO	UO:0000016	Aerosol injection	Uppsala sample injector	0-25 degrees Celsius				vacuum	OMIT	OMIT:0015452	0.2	microJoule per pulse			10	square micrometer			run 0097	e41-r0097-s??-c??.xtc	Coherent X-ray Imaging Data Bank (CXIDB)	doi:10.11577/1236752	http://dx.doi.org/10.11577/1236752	On-line data analysis	cxidb-30.cxi	Coherent X-ray Imaging Data Bank (CXIDB)	doi:10.11577/1236752	http://dx.doi.org/10.11577/1236752
S1	X-ray free-electron laser	Linac Coherent Light Source (LCLS)	Self-Amplified Spontaneous Emission				AMO	CAMP at AMO	1.03	nanometer	UO	UO:0000018	70	femtosecond			pnCCD	740	millimeter	UO	UO:0000016	Aerosol injection	Uppsala sample injector	0-25 degrees Celsius				vacuum	OMIT	OMIT:0015452	0.2	microJoule per pulse			10	square micrometer			run 0156	e41-r0156-s??-c??.xtc	Coherent X-ray Imaging Data Bank (CXIDB)	doi:10.11577/1236752	http://dx.doi.org/10.11577/1236752	On-line data analysis	cxidb-30.cxi	Coherent X-ray Imaging Data Bank (CXIDB)	doi:10.11577/1236752	http://dx.doi.org/10.11577/1236752
S1	X-ray free-electron laser	Linac Coherent Light Source (LCLS)	Self-Amplified Spontaneous Emission				AMO	CAMP at AMO	1.03	nanometer	UO	UO:0000018	70	femtosecond			pnCCD	740	millimeter	UO	UO:0000016	Aerosol injection	Uppsala sample injector	0-25 degrees Celsius				vacuum	OMIT	OMIT:0015452	0.2	microJoule per pulse			10	square micrometer			run 0157	e41-r0157-s??-c??.xtc	Coherent X-ray Imaging Data Bank (CXIDB)	doi:10.11577/1236752	http://dx.doi.org/10.11577/1236752	On-line data analysis	cxidb-30.cxi	Coherent X-ray Imaging Data Bank (CXIDB)	doi:10.11577/1236752	http://dx.doi.org/10.11577/1236752
S2	X-ray free-electron laser	Linac Coherent Light Source (LCLS)	Self-Amplified Spontaneous Emission				AMO	CAMP at AMO	1.03	nanometer	UO	UO:0000018	70	femtosecond			pnCCD	740	millimeter	UO	UO:0000016										0.2	microJoule per pulse			10	square micrometer			run 0073	e41-r0073-s??-c??.xtc	Coherent X-ray Imaging Data Bank (CXIDB)	doi:10.11577/1236752	http://dx.doi.org/10.11577/1236752
S2	X-ray free-electron laser	Linac Coherent Light Source (LCLS)	Self-Amplified Spontaneous Emission				AMO	CAMP at AMO	1.03	nanometer	UO	UO:0000018	70	femtosecond			pnCCD	740	millimeter	UO	UO:0000016										0.2	microJoule per pulse			10	square micrometer			run 0083	e41-r0083-s??-c??.xtc	Coherent X-ray Imaging Data Bank (CXIDB)	doi:10.11577/1236752	http://dx.doi.org/10.11577/1236752
S2	X-ray free-electron laser	Linac Coherent Light Source (LCLS)	Self-Amplified Spontaneous Emission				AMO	CAMP at AMO	1.03	nanometer	UO	UO:0000018	70	femtosecond			pnCCD	740	millimeter	UO	UO:0000016										0.2	microJoule per pulse			10	square micrometer			run 0089	e41-r0089-s??-c??.xtc	Coherent X-ray Imaging Data Bank (CXIDB)	doi:10.11577/1236752	http://dx.doi.org/10.11577/1236752
S2	X-ray free-electron laser	Linac Coherent Light Source (LCLS)	Self-Amplified Spontaneous Emission				AMO	CAMP at AMO	1.03	nanometer	UO	UO:0000018	70	femtosecond			pnCCD	740	millimeter	UO	UO:0000016										0.2	microJoule per pulse			10	square micrometer			run 0098	e41-r0098-s??-c??.xtc	Coherent X-ray Imaging Data Bank (CXIDB)	doi:10.11577/1236752	http://dx.doi.org/10.11577/1236752
S2	X-ray free-electron laser	Linac Coherent Light Source (LCLS)	Self-Amplified Spontaneous Emission				AMO	CAMP at AMO	1.03	nanometer	UO	UO:0000018	70	femtosecond			pnCCD	740	millimeter	UO	UO:0000016										0.2	microJoule per pulse			10	square micrometer			run 0152	e41-r0152-s??-c??.xtc	Coherent X-ray Imaging Data Bank (CXIDB)	doi:10.11577/1236752	http://dx.doi.org/10.11577/1236752
